# Supplementary material for: Meioc-Piwil1 complexes regulate rRNA transcription for differentiation of spermatogonial stem cells
Source: eLife. 2025 Jul 24;14:RP104295. doi: 10.7554/eLife.104295 (PMC12289311; doi:10.7554/eLife.104295)
Supplement: Figure 6—source data 2. [file elife-104295-fig6-data2.zip]

Archive with 12 entries (9 files):
- Figure 6-source data 2. PDF file containing original western blots for Figure 6I, indicating the relevant bands and treatments/
- Figure 6-source data 2. PDF file containing original western blots for Figure 6I, indicating the relevant bands and treatments/.DS_Store
- __MACOSX/
- __MACOSX/Figure 6-source data 2. PDF file containing original western blots for Figure 6I, indicating the relevant bands and treatments/
- __MACOSX/Figure 6-source data 2. PDF file containing original western blots for Figure 6I, indicating the relevant bands and treatments/._.DS_Store
- Figure 6-source data 2. PDF file containing original western blots for Figure 6I, indicating the relevant bands and treatments/Figure 6-source data 2 with the relevant bands labelled.pdf
- __MACOSX/Figure 6-source data 2. PDF file containing original western blots for Figure 6I, indicating the relevant bands and treatments/._Figure 6-source data 2 with the relevant bands labelled.pdf
- Figure 6-source data 2. PDF file containing original western blots for Figure 6I, indicating the relevant bands and treatments/The original file of HP1a-WB_input_Piwil1-IP.tif
- __MACOSX/Figure 6-source data 2. PDF file containing original western blots for Figure 6I, indicating the relevant bands and treatments/._The original file of HP1a-WB_input_Piwil1-IP.tif
- Figure 6-source data 2. PDF file containing original western blots for Figure 6I, indicating the relevant bands and treatments/The original file of Piwil1-WB_input_Piwil1-IP.tif
- __MACOSX/Figure 6-source data 2. PDF file containing original western blots for Figure 6I, indicating the relevant bands and treatments/._The original file of Piwil1-WB_input_Piwil1-IP.tif
- __MACOSX/._Figure 6-source data 2. PDF file containing original western blots for Figure 6I, indicating the relevant bands and treatments
